# Supplementary material for: White Matter Integrity of the Corpus Callosum Mediates the Association Between Aging and Skin Condition
Source: Life (Basel). 2025 Oct 24;15(11):1664. doi: 10.3390/life15111664 (PMC12653096; doi:10.3390/life15111664)
Supplement: Supplementary file 1 [file life-15-01664-s001.zip]

Archive with 1 entries (1 files):
- life-3907589-supplementary.pdf
